# Supplementary material for: Intravital deep-tumor single-beam 3-photon, 4-photon, and harmonic microscopy
Source: eLife. 2022 Feb 15;11:e63776. doi: 10.7554/eLife.63776 (PMC8849342; doi:10.7554/eLife.63776)
Supplement: Figure 2—source data 1. [file elife-63776-fig2-data1.zip]

Archive with 5 entries (4 files):
- Figure 2-source data 1/
- Figure 2-source data 1/Fig2c_Fig2figSuppl1a-b_analysis.opju
- Figure 2-source data 1/Fig2d_Fig2figSuppl1d-f_analysis.opju
- Figure 2-source data 1/Fig2figSuppl2b_BleachingAnalysis.opju
- Figure 2-source data 1/Fig2h-i_PhototoxicityTimeLapses.opju
