# Supplementary material for: Intravital deep-tumor single-beam 3-photon, 4-photon, and harmonic microscopy
Source: eLife. 2022 Feb 15;11:e63776. doi: 10.7554/eLife.63776 (PMC8849342; doi:10.7554/eLife.63776)
Supplement: Figure 3—source code 1. [file elife-63776-fig3-code1.zip]

Archive with 1 entries (1 files):
- MaxDerivativeGJB1.m
