# Supplementary material for: Intravital deep-tumor single-beam 3-photon, 4-photon, and harmonic microscopy
Source: eLife. 2022 Feb 15;11:e63776. doi: 10.7554/eLife.63776 (PMC8849342; doi:10.7554/eLife.63776)
Supplement: Figure 4—source data 1. [file elife-63776-fig4-data1.zip]

Archive with 3 entries (2 files):
- Figure 4-source data 1/
- Figure 4-source data 1/Fig3c_4bde_5a_Fig1figSuppl3ce_SNR.opju
- Figure 4-source data 1/Fig3e_4e_Fig1figSuppl2b_Fig1figSuppl3d_Fig3figSupplR1_AttenuationAnalysis.opju
