# Supplementary material for: Intravital deep-tumor single-beam 3-photon, 4-photon, and harmonic microscopy
Source: eLife. 2022 Feb 15;11:e63776. doi: 10.7554/eLife.63776 (PMC8849342; doi:10.7554/eLife.63776)
Supplement: Source data 1. [file elife-63776-data1.zip]

Archive with 3 entries (2 files):
- Supplementary File 1-source data 1/
- Supplementary File 1-source data 1/Fig1d_Fig1figSuppl4_SuppFile1b_EmissionVSpowerInVivo.opju
- Supplementary File 1-source data 1/SuppFile1b_EmissionVSpowerProteins.opju
